# Supplementary material for: Nationwide Trends and the Influence of Age and Gender in the In-Patient Care of Patients with Hepatocellular Carcinoma in Germany between 2010 and 2020
Source: Cancers (Basel). 2023 May 17;15(10):2792. doi: 10.3390/cancers15102792 (PMC10216796; doi:10.3390/cancers15102792)
Supplement: Supplementary file 1 [file cancers-15-02792-s001.zip]

Archive with 1 entries (1 files):
- cancers-2385640-supplementary.pdf
